# Supplementary material for: EMD in periodontal regenerative surgery modulates cytokine profiles: A randomised controlled clinical trial
Source: Sci Rep. 2016 Mar 15;6:23060. doi: 10.1038/srep23060 (PMC4791659; doi:10.1038/srep23060)
Supplement: Supplementary Information [file srep23060-s1.xls]

## Sheet: Sheet1
Molecular mechanisms in regenerative periodontal therapy
Oscar Villa, Johan C. Wohlfahrt, Odd Carsten Koldsland, Steve J. Brookes, Staale P. Lyngstadaas, Anne M. Aass, Janne E. Reseland
SUPPLEMENTARY DATA: Cytokine (pg/ml) and total protein (µg/ml) concentrations in gingival crevicular fluid
TGF-a	pg/ml								TOTAL PROTEIN	µg/ml
		EMD TREATED		CONTROL TREATED							EMD TREATED		CONTROL TREATED
PATIENT NUMBER	BASELINE	DAY 7	DAY 14	BASELINE	DA7	DAY 14			PATIENT NUMBER	BASELINE	DAY 7	DAY 14	BASELINE	DAY7	DAY 14
1	1.46313	5.59963	7.08494	9.45532	3.99319	5.32152			1	299.143	2540.57	759.143	477.714	2939.14	786.286
2	17.4464		10.6871	15.3749		7.67438			2	653.429		903.429	1283.43		3222
3	15.6579	21.2441	15.3749	35.8564	9.64202	13.1309			3	889.143	2270.57	2349.14	3280.57	1034.86	2473.43
4	34.7624	4.82766	6.98577	69.6953	18.7647	4.61294			4	1586.29	1897.71	469.143	1330.57	3882	574.857
5	46.9724	14.806	10.748	42.3596	13.713	14.2327			5	1500.57	3093.43	1550.57	2339.14		843.429
6	30.4492	15.5731	9.51763	14.8345	8.31897	14.2327			6	1229.14	2149.14	353.429	614.857	1162	843.429
7				19.4714	3.58187	8.82757			7				664.857	2430.57	1434.86
8	33.9075	4.7563	17.5569	8.66927	16.6126	25.1755			8	2213.43	1183.43	3197.71	872	4950.57	3439.14
9	32.4333	6.95265	5.46093	44.8271	10.6567	10.4737			9	934.857	2796.29	2087.71	1704.86	1073.43	1426.29
10	11.2322	11.4128	7.60934	25.1239	9.20524	12.5732			10	1000.57	2177.71	299.143	1382	2254.86	396.286
11	25.6393	2.24025	1.46313	47.3208	2.07292	5.25155			11	950.571	416.286	236.286	2720.57	399.143	174.857
12	15.8553	11.1116	17.7225	5.66873	7.08494	12.0701			12	450.571	3189.14	3506.29	490.571	904.857	3476.29
13	95.7149	12.1888	36.6067						13	4774.86	2286.29	3467.71
IFN-g	pg/ml									Grafted
										Patient did not come to the appointment
		EMD TREATED		CONTROL TREATED						Not determined
PATIENT NUMBER	BASELINE	DAY 7	DAY 14	BASELINE	DA7	DAY 14
1	1.55949	1.92729	2.29247	1.18838	2.29247	2.29247
2	4.09112		7.25985	0.622689		3.01663
3	5.85969	3.73429	6.91084	3.37617	1.92729	0.812804
4	1.55949	1.55949	0.812804	10.72	4.4468	0.812804
5	1.55949	0.812804	0.812804	4.62423	1.00125	7.60824
6	2.29247	0.430339	3.5554	1.18838	1.55949	7.60824
7				3.01663	0.031223	3.73429
8	5.15505	6.56116	3.73429	1.18838	1.92729	0.812804
9	2.65547	0.812804	0.4	6.38607	3.37617	10.0318
10	1.55949	1.18838	2.65547	2.29247	1.18838	1.18838
11	6.21079	3.01663	1.74375	4.09112	1.55949	5.50779
12	1.55949	3.01663	2.29247	5.85969	10.3761	5.50779
13	5.50779	9.85946	3.73429
MDC	pg/ml
		EMD TREATED		CONTROL TREATED
PATIENT NUMBER	BASELINE	DAY 7	DAY 14	BASELINE	DA7	DAY 14
1	7.67399	57.0778	84.8705	7.10862	16.6358	72.2747
2	118.554		65.0607	4.08738		25.1649
3	7.67399	18.1043	12.6716	15.8802	7.94783	7.94783
4	4.85924	9.4933	1.8	10.9133	71.5463	3.2008
5	9.4933	20.2182	17.1928	10.4513	66.0461	9.73744
6	3.2008	23.7225	5.55859	3.2008	11.3655	9.73744
7				4.08738	5.55859	7.10862
8	15.4964	9.97837	20.2182	1.8	30.3775	10.9133
9	7.10862	16.2599	4.08738	9.4933	7.94783	11.3655
10	1.8	8.99454	2.08452	4.08738	4.08738	2.08452
11	6.81591	6.20666	7.39443	11.3655	6.81591	32.5835
12	3.2008	34.7442	20.2182	15.4964	25.9535	14.3178
13	19.1732	27.3521	17.7421
PDGF-AA	pg/ml
		EMD TREATED		CONTROL TREATED
PATIENT NUMBER	BASELINE	DAY 7	DAY 14	BASELINE	DA7	DAY 14
1	0.2	44.446	11.1329	14.2451	40.8819	107.817
2	73.5484		61.155	1.39992		2.55841
3	8.20916	12.3722	13.9179	25.7088	7.23174	28.4216
4	14.0817	12.5394	0.2	5.64612	11.4167	1.21776
5	14.4625	15.2729	5.11942	11.1897	153.798	5.58088
6	10.3885	7.90636	4.5125	7.7846	2.86515	5.58088
7				2.2429	5.84092	0.2
8	42.6203	22.5021	30.0333	0.2	67.043	37.3833
9	8.80826	25.8081	18.8642	26.0561	6.48077	4.71667
10	1.9166	2.55841	0.2	12.4837	16.0228	6.4174
11	8.02776	3.01569	5.51547	18.0299	0.930996	11.019
12	4.7843	46.2187	48.7285	30.3252	23.6614	43.8849
13	45.2864	14.0271	17.9252
IL-6	pg/ml
		EMD TREATED		CONTROL TREATED
PATIENT NUMBER	BASELINE	DAY 7	DAY 14	BASELINE	DA7	DAY 14
1	0.45	675.339	46.6232	8.18624	629.637	61.1232
2	6.41046		54.9413	12.6305		299.178
3	3.28107	813.252	47.5304	13.2957	219.425	196.956
4	7.60828	207.478	2.22623	30.9884	620.996	5.78638
5	5.99653	1413.01	28.2557	18.4672	859.373	44.1007
6	7.80233	729.057	10.2123	13.6246	517.522	44.1007
7				6.20452	1351.07	139.552
8	7.60828	108.043	567.564	3.77063	331.299	27.859
9	4.69818	556.311	10.7437	11.6126	459.217	37.9568
10	10.9191	1079.73	56.129	33.2748	126.555	0.982834
11	9.49067	94.4899	16.7975	41.0629	78.1931	15.2356
12	51.1097	1682.38	296.62	15.5516	196.214	129.756
13	20.239	298.654	68.8532
IL-8	pg/ml
		EMD TREATED		CONTROL TREATED
PATIENT NUMBER	BASELINE	DAY 7	DAY 14	BASELINE	DA7	DAY 14
1	12.6148	10108.7	158.248	188.146	4807.33	618.855
2	852.429		1818.59	136.726		690.506
3	24.7283	806.547	325.719	183.846	1371.26	78.0494
4	161.369	457.52	26.1752	287.296	5440.45	16.9739
5	187.673	5495.12	134.971	288.243	4905.85	326.463
6	73.6857	2295.7	171.261	155.528	542.349	326.463
7				60.3469	5855.3	142.435
8	65.4696	2983.03	2968.59	6.9979	1266.05	163.975
9	52.1083	1676.54	48.1794	240.304	1289.69	531.544
10	99.1464	1158.09	112.323	94.8229	593.997	65.804
11	92.8472	854.366	200.612	429.671	206.867	88.0903
12	194.467	3483.6	510.925	364.599	1765.05	697.623
13	1594.41	5120.66	2674.14
IP-10	pg/ml
		EMD TREATED		CONTROL TREATED
PATIENT NUMBER	BASELINE	DAY 7	DAY 14	BASELINE	DA7	DAY 14
1	4.3	26.6243	16.9658	4.3	5.16965	23.7334
2	100.562		88.2502	23.7334		16.9658
3	4.3	12.6675	34.2048	4.3	4.3	4.3
4	15.6347	10.9616	4.3	36.1062	4.3	4.3
5	4.3	4.3	4.3	22.7115	4.3	33.4234
6	4.3	4.3	31.4116	4.3	4.3	33.4234
7				5.16965	4.3	14.2109
8	70.1192	37.9411	24.7243	4.3	30.16	4.3
9	4.3	4.3	4.3	27.5385	12.6675	37.9411
10	4.3	4.3	9.015	4.3	4.3	6.65221
11	58.8571	25.209	25.687	18.2221	4.3	39.3664
12	10.9616	20.5581	21.6545	31.4116	29.3048	30.16
13	22.7115	30.9984	30.16
MCP-1	pg/ml
		EMD TREATED		CONTROL TREATED
PATIENT NUMBER	BASELINE	DAY 7	DAY 14	BASELINE	DA7	DAY 14
1	2.96153	27.0775	2.96153	11.129	33.7062	8.72636
2	16.1163		25.199	3.64835		10.2325
3	9.17304	14.5961	13.2406	23.9512	6.3413	25.0756
4	21.4869	10.4359	0.769188	22.8004	24.8278	0.95
5	11.7023	27.256	8.49726	8.02618	122.043	7.53566
6	7.53566	14.4308	6.1989	11.7961	12.531	7.53566
7				2.11653	10.6369	8.72636
8	13.9281	17.8548	80.3674	3.43128	91.8685	15.5661
9	7.02227	31.4531	7.90549	15.7244	15.0856	13.1531
10	13.5869	30.6117	5.28934	9.81762	29.0133	2.96153
11	9.17304	3.43128	2.42423	29.0711	12.7106	4.43379
12	23.7613	51.4128	38.6581	11.6079	17.5593	40.8427
13	42.9856	41.144	28.433
TNF-a	pg/ml
		EMD TREATED		CONTROL TREATED
PATIENT NUMBER	BASELINE	DAY 7	DAY 14	BASELINE	DA7	DAY 14
1	0.768677	18.5354	15.2263	11.8679	18.3218	22.0618
2	15.2263		22.7034	6.3874		22.2757
3	4.26344	38.246	22.3826	7.98219	17.6277	4.68798
4	5.43124	19.8173	2.56689	16.6135	53.3185	11.1755
5	12.2942	45.5051	34.7026	9.20574	10.43	11.1755
6	2.77879	30.7875	6.49368	2.99075	32.7713	11.1755
7				4.05122	157.063	46.3126
8	6.28114	13.2534	35.8296	1.93153	30.4123	16.6669
9	5.7499	22.2757	2.99075	9.0461	24.629	49.2211
10	6.28114	49.4905	19.8173	5.96237	14.4797	6.3874
11	19.0694	4.95338	6.28114	24.415	5.21884	4.26344
12	11.4951	74.963	28.6977	5.43124	32.4495	71.762
13	39.8579	28.3763	15.4397
VEGF	pg/ml
		EMD TREATED		CONTROL TREATED
PATIENT NUMBER	BASELINE	DAY 7	DAY 14	BASELINE	DA7	DAY 14
1	23.7874	159.039	47.2869	81.1005	88.332	88.332
2	215.288		95.2504	69.5233		114.54
3	181.236	256.622	143.255	202.042	114.54	84.7588
4	120.578	91.8271	30.577	206.508	232.294	36.612
5	111.455	283.533	69.5233	120.578	213.111	114.54
6	101.902	169.1	84.7588	56.7588	132.183	114.54
7				56.7588	153.876	156.469
8	164.111	145.949	232.294	13.15	114.54	117.58
9	101.902	101.902	36.612	143.255	148.617	137.78
10	88.332	208.722	56.7588	183.61	88.332	30.577
11	120.578	73.4936	65.4234	159.039	23.7874	91.8271
12	56.7588	143.255	108.323	143.255	95.2504	176.436
13	842.916	169.1	283.533
IL-4	pg/ml
		EMD TREATED		CONTROL TREATED
PATIENT NUMBER	BASELINE	DAY 7	DAY 14	BASELINE	DA7	DAY 14
1	5.61818	12.6149	5.61818	4.41695	18.2833	7.3961
2	10.3128		19.4052	11.4668		12.6149
3	9.152	11.4668	27.1743	28.274	7.98357	1.95464
4	13.7576	11.4668	0.664581	33.7412	13.7576	1.95464
5	21.0817	0.664581	1.95464	22.7514	4.41695	30.4669
6	18.2833	10.3128	10.8906	4.41695	9.152	30.4669
7				10.3128	1.95464	3.81018
8	18.2833	30.4669	13.7576	4.41695	10.3128	26.0723
9	7.98357	1.95464	0.664581	18.8447	9.152	35.9148
10	3.19837	4.41695	5.61818	11.4668	17.158	4.41695
11	17.7211	9.73327	6.80621	27.1743	4.41695	11.4668
12	6.80621	12.0415	19.9648	24.4148	20.5237	27.1743
13	19.4052	19.4052	23.861
PDGF-BB	pg/ml
		EMD TREATED		CONTROL TREATED
PATIENT NUMBER	BASELINE	DAY 7	DAY 14	BASELINE	DA7	DAY 14
1	28.9276	84.84	28.9276	36.3513	126.032	41.7644
2	57.4488		82.4017	32.673		73.3828
3	78.3182	96.1139	115.108	197.444	52.2977	202.666
4	75.8555	123.699	17.1143	87.2699	108.817	30.8095
5	187.718	84.84	75.0324	159.047	444.721	75.8555
6	131.458	59.1515	27.0256	27.9793	36.3513	75.8555
7				54.0223	52.2977	37.2616
8	213.08	77.4984	169.656	10.6527	239.703	514.215
9	64.2209	119.021	100.103	177.2	57.4488	95.3139
10	39.9726	45.3144	15.0205	131.458	162.084	39.0721
11	84.0282	21.1735	15.0205	159.047	17.1143	43.5447
12	23.1515	216.791	336.709	74.2082	103.281	584.318
13	164.359	82.4017	109.606
